# Supplementary material for: HCG supplement did not accelerate tunica albuginea remodeling to facilitate penile growth
Source: Sci Rep. 2023 Oct 2;13:16519. doi: 10.1038/s41598-023-38888-y (PMC10545796; doi:10.1038/s41598-023-38888-y)
Supplement: Supplementary file 1 — Supplementary Information 1. [file 41598_2023_38888_MOESM1_ESM.xlsx]

## Sheet: Sheet1
	分组	Primary body weight（g）	Final body weight（g）	Penile length（mm）	Exposed penile length（mm）	Bilateral testicular weight（g）	mICP	MAP	ICP/MAP
A	Contral	130	260	30	28	16.92	79.27	119.59	0.662848
A	Contral	133	254	32.5	28.5	16.51	69.64	110.11	0.632458
A	Contral	132	247	33	28.5	17.195	78.39	114.21	0.686367
A	Contral	135	268	30	27	16.315	47.08	97.01	0.485311
A	Contral	130	283	31	28.5	14.775	40.8	112.41	0.362957
A	Contral	133	276	29.5	28	14.61	65.53	131.92	0.49674
B	Anti-LOX	130	278	35.5	31	15.72	81.94	134.21	0.610536
B	Anti-LOX	132	250	35.5	30	15.63	72.36	96.08	0.753122
B	Anti-LOX	133	261	35.5	29.5	15.1	66.28	113.31	0.584944
B	Anti-LOX	132	271	35.5	30.5	16.78	67.55	112.05	0.602856
B	Anti-LOX	133	269	35.5	31.5	15.795	69.98	100.5	0.696318
B	Anti-LOX	130	286	36	30.5	14.92	73.22	115.09	0.636198
C	HCG	131	277	34	28	7.12	46.37	114.21	0.406006
C	HCG	132	267	35.5	29	12.26	61.08	138.2	0.441968
C	HCG	135	267	33	29	12.655	58.8	120.7	0.487158
C	HCG	137	256	33	28	13.115	67.55	123.82	0.54555
C	HCG	130	274	31.5	29	11.565	60.84	121	0.50281
C	HCG	130	270	33	30	14.26	72.64	112.26	0.647069
D	-300	130	285	35	30.5	14.06	70.21	133.94	0.52419
D	-300	131	254	34.5	31	16.88	53.13	118.9	0.446846
D	-300	133	247	33.5	30.5	15.76	48.82	118.96	0.41039
D	-300	135	256	34	31	17.825	100.83	138.43	0.728383
D	-300	130	249	35.5	30.5	14.27	102.88	152.93	0.672726
D	-300	133	260	36	31	16.88	101.77	121.34	0.838718
E	-300+Anti-LOX	140	245	38.5	34	15.49	98.14	157.39	0.623547
E	-300+Anti-LOX	135	269	39	34	17.215	94.92	128.47	0.73885
E	-300+Anti-LOX	133	247	38	31.5	16.025	71.05	116.36	0.610605
E	-300+Anti-LOX	132	252	38	33.5	16.28	79.59	111.71	0.71247
E	-300+Anti-LOX	140	254	39.5	34	17.405	48.87	85.25	0.573255
E	-300+Anti-LOX	140	252	40.5	33.5	15.665	102.69	152.69	0.672539
F	-300+HCG	130	235	33.5	34	10.44	79.05	135.11	0.585079
F	-300+HCG	135	250	35	30	13.995	59.38	115.87	0.512471
F	-300+HCG	130	216	35.5	32	7.525	72.95	122.25	0.596728
F	-300+HCG	135	273	33.5	29.5	9.38	83.45	123.63	0.674998
F	-300+HCG	135	262	34	30	11.77	62.8	112.79	0.556787
F	-300+HCG	135	260	33.5	31.5	13.345	50.71	98.33	0.515712
G	-300+Anti-LOX+HCG	145	262	38	34.5	7.56	75.29	111.62	0.674521
G	-300+Anti-LOX+HCG	130	235	37.5	32	8.195	81.04	121.97	0.664426
G	-300+Anti-LOX+HCG	137	249	37	32.5	13.745	74.56	98.96	0.753436
G	-300+Anti-LOX+HCG	135	235	37	33.5	13.305	64.81	95.05	0.681852
G	-300+Anti-LOX+HCG	130	253	39	33.5	7.045	65	106.63	0.609585
G	-300+Anti-LOX+HCG	130	244	39	33.5	9.721	101.39	150.11	0.675438

## Sheet: 平均值标注差
初始体重	Control	Anti-LOX	HCG	VED	VED+Anti-LOX	VED+HCG	VED+Anti-LOX+HCG
	130	130	131	130	140	130	145
	133	132	132	131	135	135	130
	132	133	135	133	133	130	137
	135	132	137	135	132	135	135
	130	133	130	130	140	135	130
	133	130	130	133	140	135	130
平均值	132.167	131.667	132.5	132	136.667	133.333	134.5
标准差	1.77169	1.24722	2.62996	1.82574	3.44803	2.35702	5.43906
	132.17±1.77	131.67±1.25	132.50±2.63	132.00±1.83	136.67±3.45	133.33±2.36	134.50±5.44
终末体重	Control	Anti-LOX	HCG	VED	VED+Anti-LOX	VED+HCG	VED+Anti-LOX+HCG
	260	278	277	285	245	235	262
	254	250	267	254	269	250	235
	247	261	267	247	247	216	249		±
	268	271	256	256	252	273	235
	283	269	274	249	254	262	253
	276	286	270	260	252	260	244
平均值	264.667	269.167	268.5	258.5	253.167	249.333	246.333
标准差	12.4052	11.5386	6.65207	12.6062	7.73341	18.9356	9.65517
	264.67±12.41	269.17±11.54	268.50±6.65	258.50±12.61	253.17±7.73	249.33±18.94	246.33±9.66
睾丸重量	Control	Anti-LOX	HCG	VED	VED+Anti-LOX	VED+HCG	VED+Anti-LOX+HCG
	16.92	15.72	7.12	14.06	15.49	10.44	7.56
	16.51	15.63	12.26	16.88	17.215	13.995	8.195
	17.195	15.1	12.655	15.76	16.025	7.525	13.745
	16.315	16.78	13.115	17.825	16.28	9.38	13.305
	14.775	15.795	11.565	14.27	17.405	11.77	7.045
	14.61	14.92	14.26	16.88	15.665	13.345	9.721
平均值	16.0542	15.6575	11.8292	15.9458	16.3467	11.0758	9.9285
标准差	1.00406	0.596977	2.26112	1.39499	0.728072	2.2376	2.67516
	16.05±1.00	15.66±0.60	11.83±2.26	15.95±1.39	16.35±0.73	11.08±2.24	9.93±2.68
阴茎长度	Control	Anti-LOX	HCG	VED	VED+Anti-LOX	VED+HCG	VED+Anti-LOX+HCG
	30	35.5	34	35	38.5	33.5	38
	32.5	35.5	35.5	34.5	39	35	37.5
	33	35.5	33	33.5	38	35.5	37
	30	35.5	33	34	38	33.5	37
	31	35.5	31.5	35.5	39.5	34	39
	29.5	36	33	36	40.5	33.5	39
平均值	31	35.5833	33.3333	34.75	38.9167	34.1667	37.9167
标准差	1.32288	0.186339	1.21335	0.853913	0.885845	0.799305	0.83749
	31.00±1.32	35.58±0.19	33.33±1.21	34.75±0.85	38.92±0.89	34.17±0.80	37.92±0.84
阴茎裸长	Control	Anti-LOX	HCG	VED	VED+Anti-LOX	VED+HCG	VED+Anti-LOX+HCG
	28	31	28	30.5	34	34	34.5
	28.5	30	29	31	34	30	32
	28.5	29.5	29	30.5	31.5	32	32.5
	27	30.5	28	31	33.5	29.5	33.5
	28.5	31.5	29	30.5	34	30	33.5
	28	30.5	30	31	33.5	31.5	33.5
平均值	28.0833	30.5	28.8333	30.75	33.4167	31.1667	33.25
标准差	0.533594	0.645497	0.687184	0.25	0.885845	1.5456	0.803638
	28.08±0.53	30.50±0.65	28.83±0.69	30.75±0.25	33.42±0.89	31.17±1.55	33.25±0.80
ICP	Control	Anti-LOX	HCG	VED	VED+Anti-LOX	VED+HCG	VED+Anti-LOX+HCG
	79.27	81.94	46.37	70.21	98.14	79.05	75.29
	69.64	72.36	61.08	53.13	94.92	59.38	81.04
	78.39	66.28	58.8	48.82	71.05	72.95	74.56
	47.08	67.55	67.55	100.83	79.59	83.45	64.81
	40.8	69.98	60.84	102.88	48.87	62.8	65
	65.53	73.22	72.64	101.77	102.69	50.71	101.39
平均值	63.4517	71.8883	61.2133	79.6067	82.5433	68.0567	77.015
标准差	14.7033	5.11449	8.13458	23.1676	18.6057	11.4424	12.3333
	63.45±14.70	71.89±5.11	61.21±8.31	79.61±23.17	82.54±18.61	68.06±11.44	77.02±12.33
ICP/MAP	Control	Anti-LOX	HCG	VED	VED+Anti-LOX	VED+HCG	VED+Anti-LOX+HCG
	0.66	0.61	0.41	0.52	0.62	0.59	0.67
	0.63	0.75	0.44	0.45	0.74	0.51	0.66
	0.69	0.58	0.49	0.41	0.61	0.6	0.75
	0.49	0.6	0.55	0.73	0.71	0.67	0.68
	0.36	0.7	0.5	0.67	0.57	0.56	0.61
	0.5	0.64	0.65	0.84	0.67	0.52	0.68
平均值	0.555	0.646667	0.506667	0.603333	0.653333	0.575	0.675
标准差	0.115578	0.0599073	0.0780313	0.155099	0.0590668	0.0537742	0.0411299
	0.56±0.12	0.65±0.06	0.51±0.08	0.60±0.16	0.65±0.06	0.58±0.05	0.68±0.04
MAP	Control	Anti-LOX	HCG	VED	VED+Anti-LOX	VED+HCG	VED+Anti-LOX+HCG
	119.59	134.21	114.21	133.94	157.39	135.11	111.62
	110.11	96.08	138.2	118.9	128.47	115.87	121.97
	114.21	113.31	120.7	118.96	116.36	122.25	98.96
	97.01	112.05	123.82	138.43	111.71	123.63	95.05
	112.41	100.5	121	152.93	85.25	112.79	106.63
	131.92	115.09	112.26	121.34	152.69	98.33	150.11
平均值	114.208	111.873	121.698	130.75	125.312	117.997	114.057
标准差	10.476	12.1802	8.40087	12.4438	24.6936	11.2628	18.3154
	114.21±10.48	111.87±12.18	121.70±8.40	130.75±12.44	125.31±24.69	118.00±11.26	114.06±18.32

## Sheet: 长度百分比
	Control	Anti-LOX	HCG	VED	VED+Anti-LOX	VED+HCG	VED+Anti-LOX+HCG
	31	35.5833	33.3333	34.75	38.9167	34.1667	37.9167
control	31	31	31	31	31	31	31
绝对值	0	4.58333	2.33333	3.75	7.91667	3.16667	6.91667
百分比	0	0.147849	0.0752688	0.120968	0.255376	0.102151	0.223118
	Control	HCG	VED+HCG	VED	Anti-LOX	VED+Anti-LOX+HCG	VED+Anti-LOX
	31	33.3333	34.1667	34.75	35.5833	37.9167	38.9167
control	31	31	31	31	31	31	31
绝对值	0	2.33333	3.16667	3.75	4.58333	6.91667	7.91667
百分比	0	0.0752688	0.102151	0.120968	0.147849	0.223118	0.255376
	Control	HCG	VED+HCG	VED	Anti-LOX	VED+Anti-LOX+HCG	VED+Anti-LOX
	31	33.3333	34.1667	34.75	35.5833	37.9167	38.9167
HCG		33.3333	33.3333	33.3333	33.3333	33.3333	33.3333
绝对值		0	0.833333	1.41667	2.25	4.58333	5.58333
百分比		0	0.025	0.0425	0.0675	0.1375	0.1675
	Control	HCG	VED+HCG	VED	Anti-LOX	VED+Anti-LOX+HCG	VED+Anti-LOX
	31	33.3333	34.1667	34.75	35.5833	37.9167	38.9167
VED+HCG			34.1667	34.1667	34.1667	34.1667	34.1667
绝对值			0	0.583333	1.41667	3.75	4.75
百分比			0	0.0170732	0.0414634	0.109756	0.139024
	Control	HCG	VED+HCG	VED	Anti-LOX	VED+Anti-LOX+HCG	VED+Anti-LOX
	31	33.3333	34.1667	34.75	35.5833	37.9167	38.9167
VED				34.75	34.75	34.75	34.75
绝对值				0	0.833333	3.16667	4.16667
百分比				0	0.0239808	0.0911271	0.119904
	Control	HCG	VED+HCG	VED	Anti-LOX	VED+Anti-LOX+HCG	VED+Anti-LOX
	31	33.3333	34.1667	34.75	35.5833	37.9167	38.9167
Anti-LOX					35.5833	35.5833	35.5833
绝对值					0	2.33333	3.33333
百分比					0	0.0655738	0.0936768
	Control	HCG	VED+HCG	VED	Anti-LOX	VED+Anti-LOX+HCG	VED+Anti-LOX
	31	33.3333	34.1667	34.75	35.5833	37.9167	38.9167
VED+Anti-LOX+HCG						37.9167	37.9167
绝对值						0	1
百分比						0	0.0263736

## Sheet: 暴露长度百分比
	Control	Anti-LOX	HCG	VED	VED+Anti-LOX	VED+HCG	VED+Anti-LOX+HCG
	28.0833	30.5	28.8333	30.75	33.4167	31.1667	33.25
control	28.0833	28.0833	28.0833	28.0833	28.0833	28.0833	28.0833
绝对值	0	2.41667	0.75	2.66667	5.33333	3.08333	5.16667
百分比	0	0.0860534	0.0267062	0.0949555	0.189911	0.109792	0.183976
	Control	HCG	Anti-LOX	VED	VED+HCG	VED+Anti-LOX+HCG	VED+Anti-LOX
	28.0833	28.8333	30.5	30.75	31.1667	33.25	33.4167
control	28.0833	28.0833	28.0833	28.0833	28.0833	28.0833	28.0833
绝对值	0	0.75	2.41667	2.66667	3.08333	5.16667	5.33333
百分比	0	0.0267062	0.0860534	0.0949555	0.109792	0.183976	0.189911
	Control	HCG	Anti-LOX	VED	VED+HCG	VED+Anti-LOX+HCG	VED+Anti-LOX
	28.0833	28.8333	30.5	30.75	31.1667	33.25	33.4167
HCG		28.0833	28.0833	28.0833	28.0833	28.0833	28.0833
绝对值		0.75	2.41667	2.66667	3.08333	5.16667	5.33333
百分比		0.0267062	0.0860534	0.0949555	0.109792	0.183976	0.189911
	Control	HCG	Anti-LOX	VED	VED+HCG	VED+Anti-LOX+HCG	VED+Anti-LOX
	28.0833	28.8333	30.5	30.75	31.1667	33.25	33.4167
Anti-LOX			30.5	30.5	30.5	30.5	30.5
绝对值			0	0.25	0.666667	2.75	2.91667
百分比			0	0.00819672	0.0218579	0.0901639	0.0956284
	Control	HCG	Anti-LOX	VED	VED+HCG	VED+Anti-LOX+HCG	VED+Anti-LOX
	28.0833	28.8333	30.5	30.75	31.1667	33.25	33.4167
VED				30.75	30.75	30.75	30.75
绝对值				0	0.416667	2.5	2.66667
百分比				0	0.0135501	0.0813008	0.0867209
	Control	HCG	Anti-LOX	VED	VED+HCG	VED+Anti-LOX+HCG	VED+Anti-LOX
	28.0833	28.8333	30.5	30.75	31.1667	33.25	33.4167
VED+HCG					31.1667	31.1667	31.1667
绝对值					0	2.08333	2.25
百分比					0	0.0668449	0.0721925
	Control	HCG	Anti-LOX	VED	VED+HCG	VED+Anti-LOX+HCG	VED+Anti-LOX
	28.0833	28.8333	30.5	30.75	31.1667	33.25	33.4167
VED+Anti-LOX+HCG						33.25	33.25
绝对值						0	0.166667
百分比						0	0.00501253
